# Supplementary material for: A High-Fat Diet Increases Kidney Fibrosis Through Regulating TGF-β and PDGF-β Signaling Pathways in Normotensive and Hypertensive Rat Models
Source: Int J Mol Sci. 2025 Aug 20;26(16):8031. doi: 10.3390/ijms26168031 (PMC12386213; doi:10.3390/ijms26168031)
Supplement: Supplementary file 1 [file ijms-26-08031-s001.zip]

Archive with 3 entries (3 files):
- Gene ontology-SHR-SP-IJMS.zip
- Supplemental figure legend-IJMS.pdf
- Supplemental figures-IJMS.pptx
